# Supplementary material for: Identification of key genes and pathways in endometriosis by integrated expression profiles analysis
Source: PeerJ. 2020 Dec 7;8:e10171. doi: 10.7717/peerj.10171 (PMC7727381; doi:10.7717/peerj.10171)
Supplement: Supplemental Information 10 [file peerj-08-10171-s010.xlsx]

## Sheet: Sheet1
Gene Symbol
PRDM2
LEF1
SYTL2
WIPF3
WASL
PDZRN4
WNT2B
IDS
TXN
SPG20
FAM162A
STEAP2
RSF1
SEMA6A
AKT3
LHX9
GTSE1
TSPAN2
FAM19A2
LEPR
HFM1
DCAF8
DIRAS3
WWC2
SOX15
FIBIN
KIAA1462
COL4A3
CHDH
USP15
BISPR
DNAJC22
C10orf128
GAB1
PRKG1
KCNT2
UBE2H
PDIA6
SCN7A
EXOC6
AKAP12
PTCH1
PLXNA2
SNX29P2
MEF2A
CLIP4
ARHGAP6
GART
PAWR
CARMN
DLK1
LACC1
SPATS2L
SSBP2
TWIST2
KLK4
ARX
WDFY3-AS2
RASGRF2
THBS4
GATA6
ANKRD12
CASP1
UGP2
GLS
PPFIBP1
CHEK1
ANKRD6
RGS5
CALD1
CLMN
KLHDC8A
SEMA6D
TNIK
RASSF9
FANCA
SRSF7
ZNF37BP
CTNNA3
GINS4
BICD2
DPYSL3
GPR39
ITPR1
TMEM134
HS6ST2
ADGRF5
ST14
MKX
LTBP3
NFYA
SMC5
CCSER2
KIAA0895
LOC400043
MYLK
FMO2
MED28
RERG
PDLIM5
CELF2
HSD17B6
DPP8
PROX1
HOXD8
TMEM176A
CDC42BPA
SP100
FOXN3
RUBCN
PLEKHB1
N4BP2L1
RCAN2
TPSAB1
GDF7
SEPT4
BICC1
CRIM1
ZNF440
SLC22A5
SDHC
DIS3
HID1
MTM1
ACACB
F8
DHRS2
FGFR1OP2
ZNF641
BCORL1
TNXB
KLF7
MARC2
NR3C2
AQP11
CYLD
SRSF1
WNK2
STOX2
SLC48A1
SEMA3F
HOXB8
MEG3
SLC16A4
PLCH1
SH2D3A
LPIN1
CACNG4
PLN
MMRN2
PHLDB3
ADPRH
FANCD2
PPP2R2C
TPP1
GAS1RR
CAB39L
CREBRF
RHOBTB3
KCNJ5
SPOPL
MAML2
NFATC1
TTBK2
RYR2
B4GALT1
TPK1
OTUB1
HHEX
SDK2
ARHGEF28
LPP
CCDC68
PTBP1
VSTM4
ESR1
CLDN11
PPP1R3C
ESYT2
ADCK3
PTPN5
SEMA5A
GHR
GNAS
MYH11
MAN1C1
ORAI2
FMNL3
HSPB7
PROM2
TMCC1
C21orf58
ADIRF
SERINC2
PRMT2
MACROD2
HCFC2
RECK
SCAF11
FRZB
NOTCH4
AGRN
CCDC57
DCLK1
KDSR
SLC7A1
ENPP6
PICALM
CIT
IL13RA1
CALR
CASC10
KGFLP2
RASGRP3
MPV17L
STRN
POC1A
PIK3C3
KLHDC1
STXBP1
PURA
BIRC5
PTGIS
BMPR2
LDB3
ZFYVE26
KCTD5
FOXP2
FAM129A
FOXP1
CPNE8
LOC100506388
LRRC2
PLSCR4
SAP30L
KIAA0101
PARD3B
SRGAP3
SOBP
FXR1
KIAA2026
SNCA
ZNF791
HOXC6
PIK3CA
LOC105369477
RUNDC3B
PHF3
ADAM23
PRELP
ZNF540
HSPB8
GSN
NAA30
BNC2
SHE
CAPS
PCNX
RAB3B
ARF1
SPTBN1
ESCO1
CCNY
LHFP
RBBP6
CDK1
TNFSF4
HOXA10
FBRSL1
MCM4
ASAP3
ADAMTS9-AS2
ANKRD52
ADH1B
CDH3
NDUFV2-AS1
ZNF148
PHACTR2
NEXN
MKLN1
NUP62CL
HNRNPU
GIT2
SERPINE2
DNAAF1
BCAS1
OSBPL8
TGFBR3
ABCA8
AGFG2
SMYD2
PLIN5
ANKRD13A
MLLT10
MCCC2
ERI2
CWF19L1
STAT5B
ABCA9
PPM1K
SLC46A3
RRM2
TMEM255A
TRIM52
PDE10A
ESPL1
DOCK4
NHSL1
LOC105373341
NFATC2
TNFAIP8L3
ITGA1
FLT1
TRMT1L
LOC105369662
PCOLCE
NEDD4L
REC8
TMEM150C
ZNF763
DNAJB4
LPXN
WDR17
LOC285147
CENPF
PCED1B
CD47
NUP210
SYNPO2
WHSC1
HOXA11-AS
CDCA7
CREBL2
LINC00926
NTRK2
PEG3
CHI3L1
DUBR
GLMP
DIAPH2
PTPN21
SP110
HOXA11
SKAP2
MTSS1
PON3
OBSL1
INADL
ZNF275
KLF12
LINC00924
NRK
ACTA2
TSHZ2
PPP1R11
GATA2-AS1
PDE4A
TBCEL
ST6GALNAC5
GATA6-AS1
FIGN
PLXDC2
GNG12
BEST1
FAM46A
SGOL1
GNA13
PLD3
KIF2C
TCF7L2
COL4A4
CAV2
TNRC6C
SERBP1
FCER1A
JADE2
THAP2
SYNPO
CACNA1D
HS3ST3A1
CD24
ABCA6
DDX24
TCP11L2
CENPL
HM13
TMEM176B
PIP5K1A
FST
YAP1
NUAK1
GPR155
ANGPT1
MDM2
